# Supplementary material for: Effect of indacaterol/glycopyrronium on ventilation and perfusion in COPD: a randomized trial
Source: Respir Res. 2022 Feb 10;23:26. doi: 10.1186/s12931-022-01949-3 (PMC8832861; doi:10.1186/s12931-022-01949-3)
Supplement: Supplementary file 1 — Additional file 1: Online data supplement and supplementary videos. [file 12931_2022_1949_MOESM1_ESM.zip]

Archive with 3 entries (3 files):
- 12931_2022_1949_MOESM1_ESM.docx
- Supplementary video 1.mp4
- Supplementary video 2.mp4
